# Supplementary material for: Objective Assessment of Adherence and Inhaler Technique among Asthma and COPD Patients in London: A Study in Community Pharmacies Using an Electronic Monitoring Device
Source: Pharmacy (Basel). 2023 Jun 4;11(3):94. doi: 10.3390/pharmacy11030094 (PMC10304614; doi:10.3390/pharmacy11030094)
Supplement: Supplementary file 1 [file pharmacy-11-00094-s001.zip]

Archive with 2 entries (2 files):
- Supplementary file 2-The interview topic guide for patients.pdf
- Supplementary file1-The study questionnaire.pdf
